# Supplementary material for: Predictive Value of the Interaction between CEA and Hemoglobin in Neoadjuvant CCRT Outcomes in Rectal Cancer Patients
Source: J Clin Med. 2023 Dec 14;12(24):7690. doi: 10.3390/jcm12247690 (PMC10744245; doi:10.3390/jcm12247690)
Supplement: Supplementary file 1 [file jcm-12-07690-s001.zip]

Archive with 1 entries (1 files):
- jcm-2673793-supplementary.pdf
